# Supplementary material for: Evidence for frequency‐dependent selection maintaining polymorphism in the Batesian mimic Papilio polytes in multiple islands in the Ryukyus, Japan
Source: Ecol Evol. 2019 Apr 24;9(10):5991–6002. doi: 10.1002/ece3.5182 (PMC6540699; doi:10.1002/ece3.5182)
Supplement: Supplementary file 2 [file ECE3-9-5991-s002.xlsx]

## Sheet: ST1
Supporting information Table S1
Evidence for frequency‐dependent selection maintaining polymorphism in the Batesian mimic Papilio polytes in multiple islands in the Ryukyus, Japan
Kaori Tsurui-Sato1,*,†, Yukuto Sato1,†, Emi Kato2,†, Mitsuho Katoh2, 3,†, Ryosuke Kimura4, Haruki Tatsuta2, 3, Kazuki Tsuji2, 3, *
1. Center for Strategic Research Project, University of the Ryukyus, Okinawa, 903-0213, Japan
2. Department of Agro-Environmental Sciences, Faculty of Agriculture, University of the Ryukyus, Okinawa, 903-0213, Japan
3. The United Graduate School of Agricultural Sciences, Kagoshima University, Korimoto 1-21-24, Kagoshima, 890-8580, Japan
4. Department of Human Biology and Anatomy, Graduate School of Medicine, University of the Ryukyus, Okinawa, 903-0215, Japan
		Kikaijima	Okinawajima (Nakijin Vil.)	Miyakojima	Ishigakijima	Taketomijima	Amamioshima	Agunijima	Taramajima
		(KIK)	(OKI)	(MYK)	(ISG)	(TKT)	(AMM)	(AGN)	(TRM)
Latitude		28.32	26.68	24.81	24.34	24.33	28.38	26.59	24.67
Longitude		129.94	127.97	125.28	124.16	124.09	129.49	127.23	124.7
Year and duration of survey (days) for MR and AI1		2014 (2) 2015 (3)	2014 (4) 2015 (4) 2016 (4) 2017 (4)	2014 (3) 2016 (3)	2014 (2) 2016 (2)	2016 (1)	Used only for genetic analyses2
Number and area of survey sites		1 a few km²	1 a few km²	1 a few km²	1 northern area, about 51.4 km2	1 entire area, 5.4 km²
	No. of observed Pachliopta aristolochiae	0	114	39	58	0
	No. of observed Papilio polytes mimic females	11	189	41	25	1
	No. of observed Papilio polytes non-mimic females	90	311	31	22	13
Year and duration of DNA sample collection1		2014 (1) 2015 (4)	2015 (3) 2016 (3)	2014 (3) 2016 (4)	2014 (3) 2016 (7)	2014 (1) 2016 (2)	2015 (1)	2016 (1)	2016 (1)
Number and area of collection sites		1 entire area, 56.9 km²	1 a few km2	7 within 51.8 km2 area	1 northern area, about 63.6 km2	1 entire area, 5.4 km²	1 a few km2	1 entire area, 7.6 km²	1 entire area, 19.6 km²
	No. of sequenced Papilio polytes mimic females3	3	25	3	6	2	0	0	0
	No. of sequenced Papilio polytes non-mimic females3	8	21	5	6	10	1	0	1
	No. of sequenced Papilio polytes males3	11	4	6	7	13	0	3	2
1 Figures in parentheses indicate the survey duration in days.
2 AMM, AGN, and TRM were not included in the analyses of association between MR and AI due to low population density of Papilio polytes. Thus, there are no data for the number of Pachliopta aristolochiae, P. polytes mimic females, and Papilio polytes non-mimic females for these islands.
3 Generally, male butterflies are more easily observed and caught than female ones due to their foraging behavior. In fact, we caught more males than females in the field. However, females were preferentially used for genetic analyses in the present study, because we focused on female-limited mimetic polymorphism, which only females exhibit.
