# Supplementary material for: Evidence for frequency‐dependent selection maintaining polymorphism in the Batesian mimic Papilio polytes in multiple islands in the Ryukyus, Japan
Source: Ecol Evol. 2019 Apr 24;9(10):5991–6002. doi: 10.1002/ece3.5182 (PMC6540699; doi:10.1002/ece3.5182)
Supplement: Supplementary file 3 [file ECE3-9-5991-s003.xlsx]

## Sheet: ST2
Supporting information Table S2
Evidence for frequency‐dependent selection maintaining polymorphism in the Batesian mimic Papilio polytes in multiple islands in the Ryukyus, Japan
Kaori Tsurui-Sato1,*,†, Yukuto Sato1,†, Emi Kato2,†, Mitsuho Katoh2, 3,†, Ryosuke Kimura4, Haruki Tatsuta2, 3, Kazuki Tsuji2, 3, *
1. Center for Strategic Research Project, University of the Ryukyus, Okinawa, 903-0213, Japan
2. Department of Agro-Environmental Sciences, Faculty of Agriculture, University of the Ryukyus, Okinawa, 903-0213, Japan
3. The United Graduate School of Agricultural Sciences, Kagoshima University, Korimoto 1-21-24, Kagoshima, 890-8580, Japan
4. Department of Human Biology and Anatomy, Graduate School of Medicine, University of the Ryukyus, Okinawa, 903-0215, Japan
Island	Date	No. of observed Pachliopta aristolochiae	No. of observed Papilio polytes mimic females	No. of observed Papilio polytes non-mimic females	Advantage Index (Uesugi)	Advantage Index (present study)	Mimic Ratio
Kikai (KIK)	2014-10-02	0	1	16	0	0	0.0588235
	2014-10-03	0	2	19	0	0	0.0952381
	2015-09-26	0	4	14	0	0	0.222222
	2015-09-27	0	2	23	0	0	0.08
	2015-09-28	0	2	18	0	0	0.1
	Average				0	0	0.111257
Okinawa (OKI)	2014-06-13	0	17	29	0	0	0.369565
	2014-06-29	1	3	3	0.142857	0.25	0.5
	2014-10-16	8	2	4	0.571429	0.8	0.333333
	2014-10-28	2	1	9	0.166667	0.666667	0.1
	2015-06-14	1	14	26	0.0243902	0.0666667	0.35
	2015-06-28	0	5	23	0	0	0.178571
	2015-10-08	33	27	23	0.39759	0.55	0.54
	2015-10-25	33	11	24	0.485294	0.75	0.314286
	2016-06-18	1	10	11	0.0454545	0.0909091	0.47619
	2016-06-30	1	2	8	0.0909091	0.333333	0.2
	2016-10-16	18	23	36	0.233766	0.439024	0.389831
	2016-10-30	4	5	19	0.142857	0.444444	0.208333
	2017-06-04	1	31	41	0.0136986	0.03125	0.430556
	2017-06-21	3	8	19	0.1	0.272727	0.296296
	2017-10-12	3	22	24	0.0612245	0.12	0.478261
	2017-10-25	5	8	12	0.2	0.384615	0.4
	Average				0.167259	0.324977	0.347826
Miyako (MYK)	2014-11-13	4	3	3	0.4	0.571429	0.5
	2014-11-14	4	2	1	0.571429	0.666667	0.666667
	2014-11-15	6	3	4	0.461538	0.666667	0.428571
	2016-10-18	5	2	3	0.5	0.714286	0.4
	2016-10-19	10	18	9	0.27027	0.357143	0.666667
	2016-10-20	10	13	11	0.294118	0.434783	0.541667
	Average				0.416226	0.568496	0.533929
Ishigaki (ISG)	2014-11-16	4	1	2	0.571429	0.8	0.333333
	2014-11-18	2	1	0	0.666667	0.666667	1
	2016-07-24	30	8	4	0.714286	0.789474	0.666667
	2016-07-25	22	15	16	0.415094	0.594595	0.483871
	Average				0.591869	0.712684	0.620968
Taketomi (TKT)	2016-03-18	0	1	13	0	0	0.0714286
We excluded data collected in bad weather. Data collected on 2014/11/17 on Ishigakijima (no butterflies collected) and on 2016/3/19 on Taketomijima (only 1 mimetic female collected) was excluded from the analyses.
