# Supplementary material for: Evidence for frequency‐dependent selection maintaining polymorphism in the Batesian mimic Papilio polytes in multiple islands in the Ryukyus, Japan
Source: Ecol Evol. 2019 Apr 24;9(10):5991–6002. doi: 10.1002/ece3.5182 (PMC6540699; doi:10.1002/ece3.5182)
Supplement: Supplementary file 4 [file ECE3-9-5991-s004.xlsx]

## Sheet: プライマー情報
Supporting information Table S3.
Evidence for frequency‐dependent selection maintaining polymorphism in the Batesian mimic Papilio polytes in multiple islands in the Ryukyus, Japan
Kaori Tsurui-Sato1,*,†, Yukuto Sato1,†, Emi Kato2,†, Mitsuho Katoh2, 3,†, Ryosuke Kimura4, Haruki Tatsuta2, 3, Kazuki Tsuji2, 3, *
1. Center for Strategic Research Project, University of the Ryukyus, Okinawa, 903-0213, Japan
2. Department of Agro-Environmental Sciences, Faculty of Agriculture, University of the Ryukyus, Okinawa, 903-0213, Japan
3. The United Graduate School of Agricultural Sciences, Kagoshima University, Korimoto 1-21-24, Kagoshima, 890-8580, Japan
4. Department of Human Biology and Anatomy, Graduate School of Medicine, University of the Ryukyus, Okinawa, 903-0215, Japan
a
		Primer Name	Binding Site	bp	Sequence (5´-3´)	Reference
		C2-N-3661 (alias Barbara)	6285	24	CCACAAATTTCTGAACATTGACCA	Simon et al. 1994
		N1-J-12585 (alias ND1A)	15367	27	GGACCTTTACGAATTTGAATATAACCT
		C1-J-1751 (alias Ron)	4353	23	GGAGCTCCTGACATAGCATTCCC
		TY-J-1460	4069	26	TACAATTTATCGCCTAAA-CTTCAGCC
		LR-N-12866 (16Sbi)	15683	22	ACATGATCTGAGTTCAAACCGG
		LR-N-12945 (alias Faw16S2)	15761	21	GCGACCTCGATGTTGGATTAA
b
Primer Number	Direction	Primer Name	Binding Site	Tm (°C)	Sequence (5´-3´)
1	Forward	TYJ1460PLF_2_F	4069	66.2	CAATTTATCGCTTATWWTTCAGCCATT
2		C1J1751PR_2_F	4353	63	GGAGCTCCTGAYATAGCTTTYCC
3		C2N3661_2F	6285	66.6	TGGWCAATGYTCWGAAATTTGTGG
4		NJ12585PLF_2_F	15367	64.7	GGACCTTTHCGAATTTGAATATATCCT
5	Reverse	TYJ1460PLF_2_R	4069	64.5	AATGGCTGAAWWATAAGCGATAAATTG
6		C1J1751PR_2_R	4353	63	GGRAAAGCTATRTCAGGAGCTCC
7		C2N3661_2R	6285	66.6	CCACAAATTTCWGARCATTGWCCA
8		LRN12945_R	15761	65.9	GCGACCTCGATGTTGGATTAA
c
	Fragment	Primer Combination (Primer Number)
	COI	4-5, 4-6
	COIII	1-7, 1-8, 2-8
	Cytb	1-8, 2-8, 3-8
a. Universal primer sequence data for mitochondrial DNA. Primer sequence data are from an Appendix of Simon et al., 1994.
b. Mitochondrial DNA primer sequence data for PCR amplification in the present study. Primer data were referred to universal primers which were reported in Simon et al. (1994). Degenerate bases were used to account for differences among populations.
c. Combinations of primers used for analyses of three target regions.
