# Supplementary material for: Evidence for frequency‐dependent selection maintaining polymorphism in the Batesian mimic Papilio polytes in multiple islands in the Ryukyus, Japan
Source: Ecol Evol. 2019 Apr 24;9(10):5991–6002. doi: 10.1002/ece3.5182 (PMC6540699; doi:10.1002/ece3.5182)
Supplement: Supplementary file 5 [file ECE3-9-5991-s005.xlsx]

## Sheet: run no. & primer pairs
Supporting information Table S4
Evidence for frequency‐dependent selection maintaining polymorphism in the Batesian mimic Papilio polytes in multiple islands in the Ryukyus, Japan
Kaori Tsurui-Sato1,*,†, Yukuto Sato1,†, Emi Kato2,†, Mitsuho Katoh2, 3,†, Ryosuke Kimura4, Haruki Tatsuta2, 3, Kazuki Tsuji2, 3, *
1. Center for Strategic Research Project, University of the Ryukyus, Okinawa, 903-0213, Japan
2. Department of Agro-Environmental Sciences, Faculty of Agriculture, University of the Ryukyus, Okinawa, 903-0213, Japan
3. The United Graduate School of Agricultural Sciences, Kagoshima University, Korimoto 1-21-24, Kagoshima, 890-8580, Japan
4. Department of Human Biology and Anatomy, Graduate School of Medicine, University of the Ryukyus, Okinawa, 903-0215, Japan
	Sample name	Run 1	Run 2	Run 3	Run 4	Run 5	Run 6	Run 7	Run 8		primer pair
		v2 250†	v2 250	v2 250	v2 150	v2 150	v2 150	v2 150	v2 150		COI	COIII	Cytb
	H1_merged	D0TUB‡	D29HW	D29WR							4&5§	1&8	1&8
	H2_merged	D0TUB	D29HW	D29WR							4&5	1&8	1&8
	H3_merged	D0TUB			G06F6						4&5	1&8	1&8
	H15_merged	D0TUB			G06F6						4&5	-	-
	H16_merged	D0TUB			G06F6						4&5	1&8	1&8
	H17_merged	D0TUB			G06F6						4&5	1&8	1&8
	H19_merged	D0TUB			G06F6						4&5	1&8	1&8
	H23_merged	D0TUB			G06F6						4&5	1&8	1&8
	H32_merged	D0TUB			G06F6						4&5	1&8	1&8
	H36_merged	D0TUB			G06F6						4&5	1&8	1&8
	H38_merged	D0TUB			G06F6						4&5	1&8	1&8
	IS1_merged	D0TUB			G06F6						4&5	1&8	1&8
	IS61_merged	D0TUB									4&5	-	-
	IS103_merged	D0TUB									4&5	1&8	1&8
	IS107_merged	D0TUB									4&5	-	-
	M3_merged	D0TUB			G06F6						4&5	1&8	1&8
	M4_merged	D0TUB									4&5	1&8	1&8
	M5_merged	D0TUB									4&5	-	-
	M32_merged	D0TUB									4&5	1&8	1&8
	K5_merged		D29HW	D29WR							4&6	2&8	2&8
	K37_merged		D29HW	D29WR	G06F6						4&6	2&8	2&8
	M143_merged		D29HW	D29WR							4&5	1&7	3&8
	M144_merged		D29HW	D29WR							4&5	1&7	3&8
	TR21_merged		D29HW	D29WR					G05FH		4&5	-	-
	H31_merged				G06F6			G15K3			4&6	1&8	1&8
	H61_merged				G06F6				G05FH		4&5	1&8	1&8
	H66_merged				G06F6						4&5	-	-
	H68_merged				G06F6			G15K3			4&5	1&8	1&8
	H69_merged				G06F6			G15K3			4&5	1&8	1&8
	H101_merged				G06F6			G15K3			4&5	-	-
	H102_merged				G06F6			G15K3			4&5	1&8	1&8
	H104_merged				G06F6			G15K3			4&5	1&8	1&8
	H105_merged				G06F6			G15K3			4&5	1&8	1&8
	H106_merged				G06F6			G15K3			4&5	1&8	1&8
	H107_merged				G06F6			G15K3			4&5	1&8	1&8
	H108_merged				G06F6			G15K3			4&5	1&8	1&8
	H109_merged				G06F6			G15K3			4&5	-	-
	H110_merged				G06F6			G15K3			4&5	1&8	1&8
	H112_merged				G06F6			G15K3			4&5	-	-
	H113_merged				G06F6			G15K3			4&5	-	-
	H114_merged				G06F6			G15K3			4&5	1&8	1&8
	H115_merged				G06F6			G15K3			4&5	-	-
	H116_merged				G06F6			G15K3			4&5	1&8	1&8
	H117_merged				G06F6			G15K3			4&5	1&8	1&8
	H118_merged				G06F6			G15K3			4&5	1&8	1&8
	H120_merged				G06F6			G15K3			4&5	1&8	1&8
	IS128_merged				G06F6			G15K3			4&6	-	-
	IS130_merged				G06F6			G15K3			4&5	-	-
	IS134_merged				G06F6			G15K3			4&5	-	-
	IS143_merged				G06F6			G15K3			4&5	-	-
	IS242_merged				G06F6			G15K3			4&5	-	-
	K1_merged				G06F6			G15K3			4&6	-	-
	K2_merged				G06F6			G15K3			4&5	-	-
	K21_merged				G06F6			G15K3			4&5	-	-
	K22_merged				G06F6			G15K3			4&5	-	-
	K33_merged				G06F6			G15K3			4&6	-	-
	K34_merged				G06F6			G15K3			4&5	-	-
	K35_merged				G06F6			G15K3			4&5	-	-
	K36_merged				G06F6			G15K3			4&5	-	-
	K38_merged				G06F6			G15K3			4&5	-	-
	K42_merged				G06F6			G15K3			4&5	-	-
	K43_merged				G06F6			G15K3			4&5	-	-
	K45_merged				G06F6			G15K3			4&5	-	-
	K46_merged				G06F6			G15K3			4&5	-	-
	K47_merged				G06F6			G15K3			4&5	-	-
	K48_merged				G06F6			G15K3			4&5	-	-
	K51_merged				G06F6			G15K3			4&5	-	-
	K55_merged				G06F6			G15K3			4&5	-	-
	K57_merged				G06F6			G15K3			4&5	-	-
	K58_merged				G06F6			G15K3			4&5	-	-
	K59_merged				G06F6			G15K3			4&5	-	-
	M70_merged				G06F6			G15K3			4&5	-	-
	M142_merged				G06F6			G15K3			4&5	1&8	1&8
	T107_merged				G06F6			G15K3			4&5	-	-
	T108_merged				G06F6			G15K3			4&5	-	-
	T121_merged				G06F6			G15K3			4&5	-	-
	T122_merged				G06F6			G15K3			4&5	-	-
	T141_merged				G06F6			G15K3			4&6	-	-
	T142_merged				G06F6				G05FH		4&5	-	-
	T143_merged				G06F6			G15K3			4&5	-	-
	T144_merged				G06F6			G15K3			4&6	-	-
	T146_merged				G06F6			G15K3			4&6	-	-
	T147_merged				G06F6			G15K3			4&5	-	-
	T148_merged				G06F6			G15K3			4&5	-	-
	T151_merged				G06F6			G15K3			4&6	-	-
	T153_merged				G06F6			G15K3			4&5	-	-
	IS121_merged				G06F6				G05FH		4&6	1&8	1&8
	IS125_merged				G06F6						4&5	-	-
	IS147_merged				G06F6						4&5	-	-
	IS202_merged				G06F6	AKJ0R	G06F8				4&5	1&8	1&8
	H40_merged					AKJ0R	G06F8				4&5	1&8	1&8
	H42_merged					AKJ0R	G06F8				4&5	1&8	1&8
	H43_merged					AKJ0R	G06F8				4&5	1&8	1&8
	H46_merged					AKJ0R	G06F8				4&5	1&8	1&8
	H47_merged					AKJ0R	G06F8				4&5	-	-
	H48_merged					AKJ0R	G06F8				4&5	1&8	1&8
	H49_merged					AKJ0R	G06F8				4&5	-	-
	H50_merged					AKJ0R	G06F8				4&5	1&8	1&8
	H52_merged					AKJ0R	G06F8				4&5	1&8	1&8
	H53_merged					AKJ0R	G06F8				4&5	1&8	1&8
	H54_merged					AKJ0R	G06F8				4&5	1&8	1&8
	H55_merged					AKJ0R	G06F8				4&5	1&8	1&8
	H56_merged					AKJ0R	G06F8				4&5	1&8	1&8
	H57_merged					AKJ0R	G06F8				4&5	1&8	1&8
	H58_merged					AKJ0R	G06F8				4&5	1&8	1&8
	H59_merged					AKJ0R	G06F8				4&5	1&8	1&8
	H60_merged					AKJ0R	G06F8				4&5	-	-
	IS111_merged					AKJ0R	G06F8				4&5	1&8	1&8
	IS113_merged					AKJ0R	G06F8				4&5	1&8	1&8
	IS207_merged					AKJ0R	G06F8				4&5	-	-
	M34_merged					AKJ0R	G06F8				4&5	1&8	1&8
	M35_merged					AKJ0R	G06F8				4&5	-	-
	M39_merged					AKJ0R	G06F8				4&5	1&8	1&8
	M40_merged					AKJ0R	G06F8				4&5	-	-
	M62_merged					AKJ0R	G06F8				4&5	1&8	1&8
	M63_merged					AKJ0R	G06F8				4&5	-	-
	A21_merged								G05FH		4&6	2&8	2&8
	AG41_merged								G05FH		4&5	1&7	3&8
	AG43_merged								G05FH		4&5	1&7	3&8
	AG44_merged								G05FH		4&6	-	-
	IS144_merged								G05FH		4&6	-	-
	IS208_merged								G05FH		4&6	2&8	2&8
	IS243_merged								G05FH		4&6	1&7	3&8
	T61_merged								G05FH		4&5	2&8	2&8
	T62_merged								G05FH		4&5	-	-
	T101_merged								G05FH		4&5	-	-
	T105_merged								G05FH		4&6	2&8	2&8
	T111_merged								G05FH		4&5	2&8	2&8
	T112_merged								G05FH		4&6	-	-
	T114_merged								G05FH		4&6	1&7	3&8
	T115_merged								G05FH		4&6	1&7	3&8
	T116_merged								G05FH		4&5	1&7	2&8
	T118_merged								G05FH		4&6	-	-
	T120_merged								G05FH		4&6	-	-
	T152_merged								G05FH		4&5	1&7	3&8
	TR41_merged								G05FH		4&5	-	-
	TR42_merged								G05FH		4&5	2&8	2&8
	† MiSeq Reagent Kit
	‡ Fllow cell ID
	§ For details of primer pairs, see Supporting information Table S3.
