# Supplementary material for: Evidence for frequency‐dependent selection maintaining polymorphism in the Batesian mimic Papilio polytes in multiple islands in the Ryukyus, Japan
Source: Ecol Evol. 2019 Apr 24;9(10):5991–6002. doi: 10.1002/ece3.5182 (PMC6540699; doi:10.1002/ece3.5182)
Supplement: Supplementary file 6 [file ECE3-9-5991-s006.xlsx]

## Sheet: Sheet1
Supporting information Table S5. Average read depth per sample
Evidence for frequency‐dependent selection maintaining polymorphism in the Batesian mimic Papilio polytes in multiple islands in the Ryukyus, Japan
Kaori Tsurui-Sato1,*,†, Yukuto Sato1,†, Emi Kato2,†, Mitsuho Katoh2, 3,†, Ryosuke Kimura4, Haruki Tatsuta2, 3, Kazuki Tsuji2, 3, *
1. Center for Strategic Research Project, University of the Ryukyus, Okinawa, 903-0213, Japan
2. Department of Agro-Environmental Sciences, Faculty of Agriculture, University of the Ryukyus, Okinawa, 903-0213, Japan
3. The United Graduate School of Agricultural Sciences, Kagoshima University, Korimoto 1-21-24, Kagoshima, 890-8580, Japan
4. Department of Human Biology and Anatomy, Graduate School of Medicine, University of the Ryukyus, Okinawa, 903-0215, Japan
COI (1273 bp)			COIII (442 bp)			Cytb (537 bp)
Number of samples	137		Number of samples	70		Number of samples	70
Maximum	2438.82		Maximum	694		Maximum	781.158
Minimum	27.1822		Minimum	27.8416		Minimum	19.9231
Median	128.97		Median	84.9321		Median	92.6584
Mean	227.501		Mean	121.325		Mean	128.628
Standard deviation	300.812		Standard deviation	106.85		Standard deviation	117.36
