# Supplementary material for: Evidence for frequency‐dependent selection maintaining polymorphism in the Batesian mimic Papilio polytes in multiple islands in the Ryukyus, Japan
Source: Ecol Evol. 2019 Apr 24;9(10):5991–6002. doi: 10.1002/ece3.5182 (PMC6540699; doi:10.1002/ece3.5182)
Supplement: Supplementary file 7 [file ECE3-9-5991-s007.xlsx]

## Sheet: Sheet1
Supporting information Table S6
Evidence for frequency‐dependent selection maintaining polymorphism in the Batesian mimic Papilio polytes in multiple islands in the Ryukyus, Japan
Kaori Tsurui-Sato1,*,†, Yukuto Sato1,†, Emi Kato2,†, Mitsuho Katoh2, 3,†, Ryosuke Kimura4, Haruki Tatsuta2, 3, Kazuki Tsuji2, 3, *
1. Center for Strategic Research Project, University of the Ryukyus, Okinawa, 903-0213, Japan
2. Department of Agro-Environmental Sciences, Faculty of Agriculture, University of the Ryukyus, Okinawa, 903-0213, Japan
3. The United Graduate School of Agricultural Sciences, Kagoshima University, Korimoto 1-21-24, Kagoshima, 890-8580, Japan
4. Department of Human Biology and Anatomy, Graduate School of Medicine, University of the Ryukyus, Okinawa, 903-0215, Japan
a. Position of observatories† at which climate data were aquired
	Latitude, N	Longitude, E
KIK	28.32	129.93
OKI	26.59	129.97
MYK	24.79	125.28
ISG	24.51	124.28
TKT	24.34	124.16
†Automated Meteorological Data Acquisition System (AMeDAS) of the Japan Meteorological Agency
b. Climate data
	Temperature (°C)†	Rainfall (mm)‡	Windspeed (m/s)§
KIK	22.175	170.062	4.77222
OKI	23.0319	177.917	3.73889
MYK	24.0597	174.028	4.67361
ISG	24.2875	173.632	4.1
TKT	24.7875	171.917	5.16806
† Average monthly mean temperature between 2014 and 2018
‡ Average monthly total rainfall between 2014 and 2018
§ Average monthly mean wind speed between 2014 and 2018
c. PCA analysis
	PC1	PC2	PC3
Standard deviation	1.352	1.02	0.363
Proportion of variance	0.609	0.347	0.044
Cumulative	0.609	0.956	1
d. PCA Eigenvectors
	PC1	PC2	PC3
Temperature	-0.178	-0.947	-0.269
Rainfall	0.677	-0.316	0.664
Windspeed	-0.714	-0.064	0.697
e. PC scores
	PC1	PC2	PC3
KIK	-0.902	1.685	-0.056
OKI	2.074	0.181	0.242
MYK	-0.177	-0.429	0.242
ISG	0.415	-0.526	-0.611
TKT	-1.411	-0.912	0.183
